# Supplementary material for: Sedimentary and reservoir characterization of wandering braided river: a case of the Xiashihezi Formation 1 member in Shilijiakhan west zone, Hangjinqi, Northern Ordos Basin
Source: PLoS One. 2025 Sep 8;20(9):e0329942. doi: 10.1371/journal.pone.0329942 (PMC12416704; doi:10.1371/journal.pone.0329942)
Supplement: S2 Fig 9 — (XLSX) [file pone.0329942.s002.xlsx]

## Sheet: Sheet1
depth	horizon	porosity	permibility	dense	interval	interval number	percent
2938.62	H11	3.8	0.183	2.57	<4	116	20.4947
3105.82	H11	4.6	0.12	2.56	4-7	133	23.4982
2896.4	H12	4.76	0.1763	2.588	7-10	166	29.3286
2987.1	H12	5.59	0.2305	2.56996	10-13	107	18.9046
2953.48	H11	5.6	0.444	2.56	13-15	27	4.77032
3058.92	H11	5.93	0.1709	2.52242	>15	17	3.00353
2968.22	H11	6.43	0.3479	2.51092
2941.1	H11	6.6	0.206	1.66
2839.86	H12	6.9	0.318	2.52	<0.2	188	33.2155
2895.92	H12	7.07	0.062	2.5289	0.2-0.5	180	31.8021
2896.12	H12	7.09	0.0853	2.5214	0.5-1	127	22.4382
3106.39	H11	7.2	0.115	2.47	1-2	53	9.36396
2953.21	H11	7.2	0.182	2.5	2-5	16	2.82686
2941.82	H11	7.2	0.367	2.48	>5	2	0.353357
3035.77	H12	7.22	1.0799	2.47034
2937.87	H11	7.6	0.598	2.46
2938.89	H11	7.7	0.254	2.46
2937.61	H11	7.8	0.254	2.47
2952.94	H11	7.8	0.233	2.48
3087.54	H12	7.9	0.3476	2.46091
2936.27	H11	8	0.217	2.46
3057.44	H11	8.08	0.287	2.47594
3076.96	H11	8.15	0.2985	2.681
2987.43	H12	8.15	0.5131	2.47769
2969.04	H11	8.16	0.4559	2.45762
2936.08	H11	8.2	0.231	2.46
3022.34	H13	8.21	0.3496	2.48075
2937.39	H11	8.3	0.27	2.45
3087.35	H12	8.48	0.2661	2.4401
2968.68	H11	8.5	0.4911	2.45083
2947.67	H13	8.57	0.3395	2.4698
3104.93	H11	8.6	0.856	2.42
3033.49	H12	8.67	0.2056	2.4485
3035.43	H12	8.76	0.201	2.45316
2890.09	H12	8.77	0.1355	2.4606
2941.31	H11	8.8	0.201	2.43
3105.27	H11	8.8	0.492	2.44
3022.16	H13	8.82	0.1964	2.45873
2939.08	H11	8.9	0.298	2.43
2840.58	H12	8.9	0.598	2.46
3077.4	H11	9.04	0.3747	2.684
2986.61	H12	9.26	0.3853	2.44771
2839.65	H12	9.3	0.369	2.45
2987.86	H12	9.3	0.3805	2.45528
3086.11	H12	9.3	0.421	2.44
2987.64	H12	9.32	0.6377	2.43975
2967.91	H11	9.32	1.3294	2.42485
3086.72	H12	9.56	0.3309	2.41441
3022.72	H13	9.58	0.2556	2.43747
2840.93	H12	9.6	0.92	2.43
2938.09	H11	9.7	0.172	2.42
2896.66	H12	9.7	0.2161	2.4384
3106.7	H11	9.8	1.4	2.42
3022.54	H13	9.81	0.1478	2.43709
2947.38	H13	9.83	0.3344	2.44331
3057.17	H11	9.88	0.4558	2.42992
3077.2	H11	9.9	0.5654	2.679
2947.11	H13	9.92	0.354	2.4342
2986.91	H12	9.96	0.5019	2.42234
3020.88	H13	10.07	0.5924	2.42116
3074.08	H11	10.07	0.5361	2.638
2986.33	H12	10.09	0.4777	2.42078
3087.07	H12	10.1	0.625	2.46
2952.12	H11	10.1	0.636	2.41
2940.48	H11	10.3	0.715	2.4
2951.92	H11	10.3	0.722	2.41
3075.96	H11	10.51	0.4344	2.676
3085.7	H12	10.6	0.34	2.41
3087.05	H12	10.65	0.3594	2.38612
2893.4	H12	10.66	0.5704	2.4218
3020.58	H13	10.69	0.6372	2.39542
3021.81	H13	10.72	0.6279	2.40391
3033.2	H12	10.75	0.8598	2.39193
2889.91	H12	10.76	0.7498	2.4151
2893.58	H12	10.81	0.6794	2.4207
2952.73	H11	10.9	0.667	2.4
3021.44	H13	11	0.7273	2.39587
2827.16	H13	11	0.794	2.41
2826.9	H13	11.1	0.94	2.41
2893.19	H12	11.16	0.6311	2.4047
2889.44	H12	11.17	0.8088	2.3889
2968.43	H11	11.17	3.102	2.37385
2938.34	H11	11.2	0.908	2.38
2839.18	H12	11.2	0.832	2.39
3073.88	H11	11.22	0.5289	2.647
2839.46	H12	11.3	0.827	2.39
2941.61	H11	11.4	0.9401	2.37
2840.16	H12	11.5	0.977	2.39
2969.63	H13	11.59	0.7543	2.37782
2968.75	H13	11.75	0.901	2.37378
2969.34	H13	11.82	1.0696	2.36301
2841.3	H12	12.1	0.844	2.37
2942.55	H11	12.1	0.938	2.34
2969.08	H13	12.13	0.9252	2.3647
2952.32	H11	12.2	0.618	2.38
2940.26	H11	12.2	0.601	2.34
2940.9	H11	12.3	1.363	2.33
3075.77	H11	12.31	0.958	2.648
2826.4	H13	12.4	0.74	2.37
3021.14	H13	12.44	0.9246	2.34897
2952.53	H11	12.6	1.32	2.34
2940.7	H11	12.8	1.236	2.33
2826.65	H13	12.8	1.807	2.36
2840.38	H12	12.9	0.901	2.35
3073.26	H11	12.93	1.4629	2.654
3073.53	H11	13.3	0.8609	2.639
2942.1	H11	13.4	1.11	2.31
2826.14	H13	13.9	1.694	2.35
2942.33	H11	15.1	1.677	2.26
2889.64	H12	18.72	2.8488	2.2003
2948.03	H13
3085.91	H12	1.47	0.0456	2.6589
3084.74	H12	1.55	0.033	2.65124
3084.39	H12	1.55	0.1488	2.65535
3086.16	H12	2.05	0.0452	2.64925
3085.28	H12	2.29	0.0588	2.63392
3086.5	H12	2.8	0.2946	2.62571
3085.53	H12	4.7	0.4431	2.5782
3085.06	H12	5.48	0.5986	2.56517
2993.74	H12	5.83	0.4694	2.52825
2946.01	H11	6	0.213	2.51
2897.45	H12	6.78	0.0943	2.5349
2953.72	H11	6.9	0.198	2.53
2906.77	H12	7.1	0.394	2.52
2993.9	H12	7.98	0.3361	2.46529
2885.05	H11	7.99	0.3626	2.5062
2900.88	H12	8.1	0.683	2.5
2891.52	H12	8.28	0.5635	2.4768
2966.57	H11	8.43	0.2445	2.46057
2994.26	H12	8.48	0.3492	2.45662
2907.24	H12	8.5	0.442	2.48
2907.7	H12	8.5	0.521	2.47
2897.18	H12	8.61	0.2775	2.4733
2900.31	H12	8.65	0.1537	2.4788
2994.6	H12	8.7	0.5024	2.46183
3061.33	H11	8.71	0.2673	2.45332
2977.59	H13	8.71	0.5169	2.45381
2992.73	H12	8.84	0.5033	2.42857
2900.71	H12	8.9	0.721	2.48
2966.8	H11	8.91	0.2567	2.45315
2993.08	H12	9.05	0.4612	2.44207
2965.53	H11	9.26	0.4745	2.43531
2976.85	H13	9.31	0.6211	2.43396
2954.36	H11	9.4	0.5	2.42
3059.89	H11	9.44	0.6046	2.4333
2900.52	H12	9.46	0.1399	2.4644
2977.12	H13	9.54	0.5188	2.42259
2896.95	H12	9.56	0.6935	2.4537
2907.04	H12	9.6	0.502	2.46
2898.31	H12	9.65	0.189	2.4382
2944.61	H11	9.7	0.399	2.41
2965.25	H11	9.71	0.4123	2.42907
2992.49	H12	9.74	0.6425	2.40946
2977.38	H13	9.84	0.6199	2.4203
2892.51	H12	9.86	0.5243	2.4177
3061.16	H11	9.9	0.2301	2.43403
2906.05	H12	10	1.18	2.43
2993.45	H12	10.06	0.3366	2.40761
2906.34	H12	10.1	0.62	2.43
2991.6	H12	10.23	0.5232	2.4118
2897.82	H12	10.24	0.169	2.4258
2976.65	H13	10.25	0.7713	2.40609
2885.21	H11	10.28	0.7591	2.4323
2897.7	H12	10.28	0.6435	2.4168
3082.3	H12	10.3	0.574	2.4
3061.96	H11	10.31	0.8076	2.41683
2891.98	H12	10.34	0.8822	2.3976
3085	H12	10.4	0.933	2.44
2892.69	H12	10.55	0.8279	2.4086
2898.08	H12	10.57	0.7318	2.4225
3061.62	H11	10.59	0.4903	2.40709
2890.76	H12	10.6	0.4452	2.3987
2982.79	H12	10.62	0.7857	2.39767
2890.94	H12	10.73	0.7982	2.4721
2891.29	H12	10.75	0.7416	2.4215
2985.02	H12	10.79	2.2218	2.37781
2946.71	H11	10.8	0.623	2.4
2989.7	H12	10.8	0.832	2.4
2905.62	H12	10.8	0.858	2.39
2983.28	H12	10.92	0.6068	2.37898
3058.32	H11	10.98	0.7481	2.39503
3084.4	H12	11	0.811	2.39
2983.03	H12	11.06	0.9204	2.38003
2946.3	H11	11.1	0.758	2.38
3060.11	H11	11.13	1.5478	2.38459
2907.42	H12	11.2	0.581	2.4
3084.7	H12	11.3	0.834	2.39
2984.14	H12	11.39	1.7264	2.36315
2944.82	H11	11.4	0.96	2.37
2890.61	H12	11.46	0.9324	2.3825
2985.69	H12	11.54	2.5019	2.35768
3083.92	H12	11.6	0.934	2.37
3083.3	H12	11.6	0.976	2.37
2991.43	H12	11.6	0.921	2.39
2983.83	H12	11.63	0.9824	2.35418
3060.4	H11	11.7	1.8068	2.37153
2891.7	H12	11.75	0.3929	2.3876
2884.89	H11	11.85	0.843	2.3911
2989.23	H12	12	0.923	2.36
2906.52	H12	12.1	0.974	2.38
2905.82	H12	12.1	1.05	2.37
2985.33	H12	12.1	2.5753	2.34986
3057.74	H11	12.18	0.4485	2.37386
2990.4	H12	12.24	1.1331	2.34651
2991.03	H12	12.34	1.2815	2.33794
3058.61	H11	12.38	0.9019	2.37498
2990.7	H12	12.48	1.2559	2.33467
2990.25	H12	12.5	0.9484	2.33875
3037.05	H12	12.59	1.5355	2.33144
2983.62	H12	12.61	1.2571	2.33232
3036.49	H12	12.67	1.3816	2.33467
3036.24	H12	12.76	1.007	2.32948
3036.87	H12	12.77	1.3757	2.34875
2892.27	H12	12.88	2.257	2.3518
3059.51	H11	13.07	1.077	2.34457
2991.26	H12	13.07	1.5764	2.30867
3060.93	H11	13.08	1.29	2.34082
3035.08	H12	13.09	0.6164	2.32279
2993.96	H12	13.1	1.27	2.34
3058.07	H11	13.13	1.744	2.34686
2908.31	H12	13.2	2.15	2.7
3062.25	H11	13.36	1.2423	2.33769
3059.15	H11	13.43	1.7949	2.33624
2909.36	H12	13.5	1.59	2.33
2993.79	H12	13.5	1.75	2.31
3060.7	H11	13.65	0.9652	2.33876
3034.55	H12	13.74	0.63	2.30525
2992.04	H12	13.8	1.44	2.32
3059.76	H11	13.86	0.8586	2.33093
2908.51	H12	14.1	2.38	2.29
2900	H12	14.2	1.18	2.3
2908.78	H12	14.5	2.01	2.29
2942.75	H11	14.6	1.605	2.32
3034.82	H12	14.67	1.6868	2.28031
2908.03	H12	14.8	2.41	2.28
3062.58	H11	14.98	5.6052	2.31953
2946.51	H11	15	0.936	2.28
2994.43	H12	15	2.12	2.28
2944.4	H11	15.1	1.777	2.3
2994.89	H12	15.3	1.89	2.27
2995.3	H12	15.4	2.42	2.26
2942.98	H11	15.8	1.655	2.25
2945.54	H11	16.1	1.46	2.23
2945.79	H11	16.1	1.53	2.24
2945.03	H11	16.2	1.801	2.24
3081.73	H12	16.2	6.47	2.24
3081.02	H12	16.4	3.36	2.23
2943.22	H11	16.5	1.96	2.23
2943.46	H11	16.7	1.62	2.23
2944.14	H11	16.8	1.9	2.22
2943.69	H11	17.2	1.99	2.21
2943.91	H11	17.6	2.56	2.2
2945.29	H11	17.8	2.638	2.2
2967.54	H11	1.34	0.1533	2.65891
2936.49	H11	8.2	0.373	2.46
2936.69	H11	8.2	0.518	2.46
3082.34	H12	8.33	0.6038	2.42374
2936.94	H11	8.8	0.526	2.44
3081.94	H12	9.25	0.6868	2.40848
3082.14	H12	9.41	0.784	2.38967
3081.14	H12	10.13	0.834	2.37786
3081.61	H12	10.89	0.6161	2.35371
3081.42	H12	11.38	1.2221	2.33628
2940.05	H11	0.4	0.061	2.65
2966.26	H11	0.69	0.0419	2.67328
3086.72	H12	0.7	0.103	2.7
2845.58	H12	0.8	0.012	2.71
2841.2	H12	0.8	0.014	2.67
3087.19	H12	0.8	0.263	2.68
2991.09	H12	0.9	0.012	2.7
2825.02	H13	1.1	0.019	2.67
3033.58	H13	1.19839	0.0361	2.663
2824.62	H13	1.2	0.023	2.67
2978.95	H13	1.35	0.0526	2.6613
2829.48	H13	1.4	0.015	2.69
3107.38	H11	1.4	0.016	2.65
2993.23	H12	1.4	0.325	2.67
3068.58	H11	1.46238	0.0878	2.698
3034.09	H12	1.47	0.03	2.66533
2845.18	H12	1.5	0.013	2.68
3085.42	H12	1.5	0.216	2.66
2992.25	H12	1.58	0.0465	2.65179
2822.39	H13	1.6	0.016	2.67
3033.78	H12	1.6	0.3776	2.65504
3066.36	H11	1.67356	0.0597	2.692
2824.12	H13	1.7	0.012	2.66
3080.85	H12	1.7	0.021	2.65
2806.19	H14	1.7	0.045	2.65
2901.88	H12	1.7	0.093	2.65
2806.73	H14	1.8	0.015	2.67
2805.98	H14	1.9	0.036	2.66
3031.72	H13	1.95866	0.0973	2.707
2841.95	H12	2	0.023	2.65
2825.57	H13	2	0.036	2.63
2976.05	H13	2.02	0.082	2.64759
3068.85	H11	2.08538	0.1712	2.684
2823.97	H13	2.1	0.028	2.65
3059.9	H11	2.10649	0.0432	2.708
2981.14	H12	2.14	0.0561	2.63526
2884.64	H11	2.14	0.058	2.6832
3032.62	H13	2.16985	0.0428	2.706
2992.03	H12	2.18	0.1149	2.62723
2902.16	H12	2.2	0.086	2.65
2903.37	H12	2.2	0.101	2.65
3033.06	H13	2.20153	0.0421	2.711
3060.43	H11	2.29656	0.0398	2.716
2825.37	H13	2.3	0.014	2.62
3032.86	H13	2.44438	0.0412	2.707
3037.8	H12	2.45	0.0583	2.65059
3037.45	H12	2.48	0.0645	2.64393
2829.78	H13	2.5	0.013	2.65
2830.48	H13	2.5	0.054	2.66
3069	H11	2.58165	0.1078	2.676
2823.47	H13	2.6	0.69	2.63
3059.6	H11	2.62389	0.0715	2.707
3029.7	H13	2.62389	0.1523	2.692
2806.95	H14	2.7	0.024	2.66
3038.05	H12	2.76	0.0722	2.63458
3060.68	H11	2.79283	0.0477	2.726
2971.33	H13	2.8	0.033	2.63
2805.74	H14	2.8	0.078	2.66
2823.27	H13	2.8	1.71	2.61
3032.3	H13	2.89842	0.073	2.702
3033.35	H13	2.9301	0.0664	2.716
2980.35	H12	3.06	0.1393	2.6143
3060.15	H11	3.08848	0.0617	2.71
2806.45	H14	3.1	0.022	2.64
2980.6	H12	3.1	0.1364	2.61716
3023.38	H13	3.14	0.0621	2.6172
2972.77	H13	3.2	0.027	2.61
2830.28	H13	3.2	0.042	2.64
2837.73	H12	3.2	0.061	2.57
2972.44	H13	3.3	0.038	2.61
2838.28	H12	3.4	0.202	2.62
3029.95	H13	3.47915	0.281	2.687
3061.25	H11	3.52139	0.0879	2.711
3061.01	H11	3.58	0.0912	2.715
2890.37	H12	3.68	0.0819	2.5981
3031.1	H13	3.76	0.4577	2.694
2820.55	H13	3.8	0.139	2.61
2838.98	H12	3.8	0.375	2.62
3030.8	H13	4.01	0.4445	2.693
3030.13	H13	4.03	0.1167	2.668
3030.4	H13	4.04	0.4283	2.69
2980.87	H12	4.09	0.1651	2.59103
2807.33	H14	4.2	0.057	2.63
2972.07	H13	4.3	0.052	2.61
2807.9	H14	4.4	0.156	2.62
3031.93	H13	4.43		2.685
3031.36	H13	4.44	0.1304	2.681
2838.03	H12	4.5	0.086	2.54
2837.08	H12	4.5	0.117	2.62
3029.4	H13	4.52	0.441	2.69
2979.3	H13	4.57	0.2709	2.57855
2807.74	H14	4.6	0.096	2.62
2837.53	H12	4.7	1.54	2.53
2979.15	H13	4.76	0.3805	2.56247
2979.44	H13	5	0.3159	2.56228
2902.7	H12	5.1	0.142	2.59
2830.6	H13	5.2	0.13	2.59
2805.18	H14	5.2	0.179	2.58
2978.6	H13	5.27	0.3083	2.55682
2980.04	H13	5.27	0.3344	2.55337
2805.38	H14	5.3	0.131	2.57
2838.48	H12	5.3	0.286	2.55
3038.77	H12	5.34	0.0608	2.56326
2988.87	H12	5.4	0.073	2.52
2979.78	H13	5.48	0.2474	2.5424
2820.3	H13	5.5	0.221	2.56
2903	H12	5.6	0.204	2.58
3020.23	H13	5.62	0.1142	2.55986
2978.77	H13	5.65	0.2136	2.5385
2978.32	H13	5.72	0.3375	2.54608
3082.93	H12	5.75	0.2649	2.5225
2902.46	H12	5.8	0.347	2.57
2884.74	H11	6.08	0.1604	2.5664
2830.88	H13	6.1	0.283	2.56
3028.85	H13	6.15	0.5263	2.689
2978.11	H13	6.25	0.3391	2.53095
2821.43	H13	6.3	0.481	2.54
2831.13	H13	6.4	0.178	2.55
2822.63	H13	6.4	0.471	2.51
2821.03	H13	6.4	0.494	2.52
2825.89	H13	6.5	0.186	2.52
2819.95	H13	6.5	0.297	2.53
3037.25	H12	6.66	0.2295	2.51801
3038.52	H12	6.77	0.1256	2.53593
3082.52	H12	6.81	0.3978	2.47437
2976.35	H13	6.87	0.5264	2.51027
2822.09	H13	6.9	0.217	2.51
2990.1	H12	7	0.327	2.51
2838.78	H12	7	0.37	2.51
3020.01	H13	7.03	0.1776	2.50539
2984.42	H12	7.38	0.3485	2.47928
2992.85	H12	7.4	0.276	2.5
2977.87	H13	7.55	0.4393	2.49212
2822.86	H13	7.9	0.504	2.49
2990.66	H12	8.1	0.304	2.47
2831.38	H13	8.2	0.397	2.5
3038.31	H12	8.39	0.1184	2.48693
2820.73	H13	8.4	0.354	2.48
3019.68	H13	8.56	0.2095	2.43592
2819.75	H13	9.3	0.405	2.46
2821.69	H13	9.4	0.528	2.43
2821.89	H13	9.5	0.251	2.45
2837.36	H12	10.8	0.377	2.42
2972.15	H11	0.97	0.0478	2.64303
2972.41	H11	1.39	0.0836	2.62607
3088.47	H12	1.61	0.0405	2.66984
2964.77	H11	1.66	0.1409	2.62889
3064.5	H11	1.69468	0.0388	2.699
3088.75	H12	1.76	0.0807	2.66155
2988.98	H12	2.23	0.0709	2.6716
2994.8	H12	2.24	0.0577	2.66341
3088.17	H12	2.37	0.14	2.64852
2999.92	H11	2.4	0.0847	2.64844
3003.76	H11	2.6	0.0773	2.64522
2986.33	H12	2.71	0.1192	2.62922
2997.62	H11	2.76	0.1234	2.64305
2847.15	H12	2.8	0.087	2.65
2995.1	H11	2.96	0.1173	2.63683
2988.37	H12	3.24	0.2998	2.61427
2937.15	H11	3.3	0.107	2.58
2965.89	H11	3.34	0.1361	2.6075
3076.28	H11	3.37356	0.1057	2.636
2892.89	H12	3.43	0.1056	2.8116
2895.3	H12	3.48	0.2088	2.6345
2970.98	H11	3.5	0.17	2.5929
3028.3	H13	3.59	0.1792	2.678
2827.9	H13	3.8	0.124	2.63
2998.02	H11	3.8	0.1961	2.61368
2895.13	H12	3.86	0.0206	2.63
2969.79	H11	3.88	0.0963	2.5715
3065.3	H11	3.89	0.1834	2.689
2894.74	H12	3.9		2.6267
2900.09	H12	3.97	0.0412	2.6284
3087.84	H12	4.03	0.2027	2.59471
2894.93	H12	4.04	0.0326	2.616
2986.05	H12	4.12	0.2363	2.58461
2988.71	H12	4.16	0.441	2.58001
2894.44	H12	4.22	0.0198	2.6229
2894.16	H12	4.34	0.0532	2.6228
3000.12	H11	4.34	0.2699	2.58578
3003.58	H11	4.36	0.198	2.60349
2999.17	H11	4.51	0.3123	2.58157
3075.1	H11	4.52	0.1196	2.636
2970.73	H11	4.53	0.1732	2.55977
3066.62	H11	4.56	0.1379	2.697
2998.3	H11	4.59	0.2874	2.59394
3028.08	H13	4.65	0.9986	2.679
2998.62	H11	4.86	0.2454	2.57582
2989.35	H12	4.86	0.4479	2.5515
2970.06	H11	4.89	0.1142	2.54526
2948.43	H13	4.93	0.4501	2.57835
3003.3	H11	5.03	0.2279	2.58498
3066.9	H11	5.08	0.2205	2.701
3003.05	H11	5.22	0.2625	2.567
2986.6	H12	5.22	0.3079	2.56617
2898.78	H12	5.26	0.094	2.2102
2904.19	H12	5.3	0.313	2.57
2970.36	H11	5.44	0.1806	2.52246
2905.27	H12	5.5	0.229	2.59
2988.36	H12	5.52	0.1455	2.55096
2998.95	H11	5.56	0.2325	2.55873
2949.1	H13	5.58	0.0902	2.59791
3002.03	H11	5.59	0.2644	2.55327
3064.8	H11	5.6	0.1028	2.679
3064.3	H11	5.63	0.1778	2.687
2903.68	H12	5.7	0.414	2.56
2971.38	H11	5.71	0.2071	2.53367
3074.35	H11	5.78	0.1201	2.639
2971.56	H11	5.8	0.2969	2.52768
2899.27	H12	5.87	0.1292	2.5681
3089.26	H12	5.88	0.1282	2.52165
2904	H12	5.9	0.351	2.55
2899.02	H12	5.97	0.2353	2.5666
3089.07	H12	6.02	0.1378	2.5485
2847.5	H12	6.1	0.221	2.56
2848.26	H12	6.1	0.222	2.56
2987.4	H12	6.12	0.6378	2.52267
2971.83	H11	6.17	0.183	2.50702
2845.7	H12	6.2	0.231	2.55
2848.01	H12	6.2	0.135	2.56
2904.41	H12	6.2	0.267	2.59
2899.88	H12	6.23	0.0515	2.552
3063.8	H11	6.23	0.1509	2.683
3001.48	H11	6.24	0.2326	2.54142
3065.9	H11	6.36	0.1271	2.674
3064.1	H11	6.4	0.1262	2.682
2970.57	H11	6.45	0.1855	2.49898
2969.58	H11	6.55	0.5023	2.48955
2969.29	H11	6.59	0.3771	2.49024
2999.43	H11	6.61	0.2193	2.51946
3065.58	H11	6.66	0.2054	2.687
2997.38	H11	6.67	0.339	2.53492
2899.55	H12	6.69	0.2516	2.5411
3027.85	H13	6.7	0.4636	2.677
2990.03	H12	6.73	0.8656	2.49818
2895.73	H12	6.76	0.0826	2.524
2895.48	H12	6.82	0.0507	2.5298
3000.39	H11	6.86	0.2478	2.52012
2898.58	H12	6.86	0.0937	2.513
3075.46	H11	6.87	0.8391	2.641
3000.85	H11	6.88	0.2149	2.5131
2999.68	H11	7.07	0.1741	2.51518
2846.83	H12	7.1	0.147	2.52
3001.13	H11	7.1	0.2078	2.51727
2905.08	H12	7.1	0.818	2.51
2986.94	H12	7.11	0.3951	2.50166
2972.97	H11	7.14	0.1905	2.47414
2988.03	H12	7.16	0.1479	2.53666
3066.1	H11	7.19	0.3364	2.68
3001.8	H11	7.23	0.279	2.51795
3068.25	H11	7.28	0.0821	2.672
3076.55	H11	7.3	0.3134	2.69
2989.02	H12	7.33	0.5127	2.48819
2997.13	H11	7.38	0.3352	2.51537
2996.86	H11	7.38	0.3438	2.51443
2904.83	H12	7.4	0.487	2.51
2995.33	H11	7.46	0.3635	2.51535
3002.28	H11	7.49	0.1992	2.49232
3067.25	H11	7.53	0.1756	2.689
3074.85	H11	7.57		2.639
2939.83	H11	7.6	0.144	2.48
2987.73	H12	7.62	0.638	2.47243
2996.32	H11	7.64	0.3798	2.50836
2995.82	H11	7.68	0.3133	2.5065
2846.7	H12	7.7	0.212	2.5
2981.95	H12	7.7	0.4383	2.49106
3067.92	H11	7.81	0.2043	2.673
2995.58	H11	7.83	0.3151	2.50394
2987.23	H12	7.85	0.4089	2.47426
2982.48	H12	7.85	0.4846	2.48167
3061.7	H11	7.89	1.0843	2.691
2827.51	H13	7.9	0.302	2.5
3067.5	H11	7.91	0.0875	2.678
2988.01	H12	8	0.3874	2.4659
2996.58	H11	8.02	0.3419	2.49676
2939.31	H11	8.1	0.286	2.46
3067.7	H11	8.17	0.1045	2.675
2985.25	H12	8.18	0.3193	2.48008
2848.46	H12	8.2	0.242	2.5
2985.84	H12	8.24	0.3621	2.46085
2846.5	H12	8.3	0.149	2.49
2996.06	H11	8.31	0.3906	2.491
2981.4	H12	8.36	0.3804	2.46231
2972.76	H11	8.39	0.8054	2.43879
2829.28	H13	8.4	0.13	2.51
2893.99	H12	8.42	0.102	2.5031
2986.1	H12	8.59	0.3977	2.45688
3027.61	H13	8.59	0.5444	2.676
3062.17	H11	8.63	0.8614	2.678
2981.65	H12	8.65	0.4399	2.46014
2845.9	H12	8.7	0.285	2.48
2985.6	H12	8.72	0.3601	2.44931
3027.32	H13	8.74	0.5394	2.682
2828.17	H13	8.8	0.184	2.45
2988.62	H12	8.83	0.6687	2.47813
2846.27	H12	8.9	0.146	2.47
2989.6	H12	9.24	0.3857	2.42384
2893.83	H12	9.33	0.2593	2.4705
2846.07	H12	9.5	0.172	2.46
2828.52	H13	9.5	0.314	2.43
2939.54	H11	9.7	0.173	2.42
2828.88	H13	9.8	0.194	2.43
2982.15	H12	9.82	0.6364	2.42196
3002.54	H11	9.84	0.778	2.43172
