# Supplementary material for: Sedimentary and reservoir characterization of wandering braided river: a case of the Xiashihezi Formation 1 member in Shilijiakhan west zone, Hangjinqi, Northern Ordos Basin
Source: PLoS One. 2025 Sep 8;20(9):e0329942. doi: 10.1371/journal.pone.0329942 (PMC12416704; doi:10.1371/journal.pone.0329942)
Supplement: S3 Fig 10 — (XLSX) [file pone.0329942.s003.xlsx]

## Sheet: fig.10
Throat radius interval	Jin90_2969.34	Jin93-3002.07	Jin90_3036.49	Jin72_2940.99	Jin72_2942.93	average1	Jin72_2947.15	Jin72_2957.78	Jin72_2984.14	Jin72_2991.26	average2	Jin91_2978.11	Jin91_2979.78	Jin91_2981.95	Jin90_2986.61	Jin72_2952.56	Jin90_2988.36	Jin91_2986.6	Jin91_2989.02	average3	Jin91_2953.41	Jin91_2976.05	average4
>25	0	0	0	0	0	0	0	0	0	0	0	0	0	0	0	0	0	0	0	0	0	0	0
25-16	0	0	0	0	0	0	0	0	0	0	0	0	0	0	0	0	0	0	0	0	0	0	0
16-10	0	0	0	0	0	0	0	0	0	0	0	0	0	0	0	0	0	0	0	0	0	0	0
10-6.3	0	0	0	0	0	0	0	0	0	0	0	0	0	0	0	0	0	0	0	0	0	0	0
4-6.3	0	0	0	0	0	0	0	0	0	0	0	0	0	0	0	0	0	0	0	0	0	0	0
2.5-4	0	0	6.91621	0	0.084633	1.40017	0	2.16649	2.87399	2.18405	1.80613	0	0	0	0	0	0	0	1.47245	0.184057	0	0	0
1.6-2.5	0	2.26267	10.0797	0	7.82983	4.03444	0	5.75079	7.05126	7.17126	4.99333	0	0	0	0	0.31901	0	0	5.83709	0.769513	0	0	0
1-1.6	0	10.7773	10.6518	7.90684	12.7792	8.42302	4.28026	7.30581	7.00987	8.08097	6.66923	0	0	4.73978	0	2.37721	0	0	6.89115	1.75102	0	0	0
0.63-1	10.8324	12.5627	8.71891	11.108	10.3695	10.7183	9.09518	5.90642	7.02807	6.7578	7.19687	2.25795	0	7.81556	4.20453	3.04591	0	0.385542	6.40047	3.01375	0	0	0
0.4-0.63	12.2998	8.52905	5.75846	9.33707	7.40679	8.66623	6.86813	4.81055	5.13538	4.93788	5.43799	6.50901	0	4.58951	7.54148	2.73825	4.41895	7.04771	3.14228	4.4984	0	0	0
0.25-0.4	19.7964	13.7119	9.29725	15.0464	11.9143	13.9533	11.0687	7.76875	8.25514	7.93766	8.75755	10.5114	0.440101	7.40101	12.1862	4.42051	7.30028	11.3672	5.08106	7.33847	0	0	0
0.16-0.25	11.0287	6.97621	6.5029	9.202	6.37545	8.01704	6.84068	5.53798	4.17689	4.01623	5.14295	7.38331	5.5242	4.77893	8.89906	3.0767	7.49071	7.36304	3.89936	6.05191	0.198551	0	0.0992754
0.1-0.16	9.06631	6.61027	7.02345	7.75981	6.88573	7.46912	7.13379	6.78848	4.61535	4.43776	5.74384	4.97424	9.80798	5.07779	6.58973	3.63174	10.2559	4.88691	4.35707	6.19767	6.4345	0	3.21725
0.063-0.1	7.44775	6.13813	6.52177	7.65847	6.39414	6.83205	8.92145	8.42213	5.4225	5.21399	6.99502	3.76149	11.167	4.63962	5.43442	5.02603	10.2947	4.03645	4.87164	6.15391	8.21465	0	4.10732
0.04-0.063	4.45608	5.19306	5.51766	5.97115	5.40921	5.30943	7.01795	9.53426	7.4149	7.12969	7.7742	4.38913	8.35512	4.87679	5.68148	5.22883	5.85344	4.24284	5.12062	5.46853	6.68409	0.732366	3.70823
0.025-0.4	3.65475	3.48983	3.70789	3.89635	3.63522	3.67681	7.81699	8.83026	6.66422	6.40788	7.42984	5.32744	7.17252	5.9194	5.74935	7.48401	5.26087	5.1498	6.21531	6.03484	5.76169	5.84629	5.80399
0.016-0.025	1.58724	2.56406	2.72437	3.09796	2.67091	2.52891	4.83341	5.0751	4.65963	4.48043	4.76214	6.78451	4.99487	7.53833	4.03238	10.6256	3.67847	6.55837	7.91527	6.51598	3.46966	5.11954	4.2946
0.01-0.016	1.43063	2.37936	2.52801	2.76585	2.47846	2.31646	4.43444	4.07143	4.61195	4.43452	4.38808	9.55725	5.14931	10.6191	3.99112	14.2573	3.64067	9.23868	11.1501	8.45044	3.57396	6.72017	5.14706
0.0063-0.01	1.12301	1.66718	1.77139	1.43227	1.73665	1.5461	3.42998	2.72725	3.56702	3.42989	3.28854	8.11632	6.57416	9.01819	3.08688	13.0635	2.81593	7.84585	9.46908	7.49874	2.76384	3.61083	3.18733
0.004-0.063	0.850582	1.16506	1.23793	1.18683	1.21366	1.13081	3.44234	1.81227	3.92292	3.77203	3.23739	4.75508	4.22678	5.28338	3.39483	8.83208	3.09684	4.59647	5.54758	4.96663	1.88602	1.58509	1.73555
0.0025-0.004	0	0	0	0	0	0	0	0	0	0	0	0	0	0	0	0	0	0	0	0	0	0	0
0.0016-0.0025	0	0	0	0	0	0	0	0	0	0	0	0	0	0	0	0	0	0	0	0	0	0	0
