# Supplementary material for: Sedimentary and reservoir characterization of wandering braided river: a case of the Xiashihezi Formation 1 member in Shilijiakhan west zone, Hangjinqi, Northern Ordos Basin
Source: PLoS One. 2025 Sep 8;20(9):e0329942. doi: 10.1371/journal.pone.0329942 (PMC12416704; doi:10.1371/journal.pone.0329942)
Supplement: S4 Fig 11 — (XLSX) [file pone.0329942.s004.xlsx]

## Sheet: fig.11
depth	porosity	permibility	Expulsion pressure	Pcd median pressure	Pc50 (approximate) maximum mercury saturation	Smax residual mercury saturation	Shgr exit efficiency	microscopic mean coefficient	skewness	maximum pore throat radius	Rmax median throat radius	R50 average pore throat radius	relative sorting coefficient	sorting coefficient	structural coefficient	mercury inlet tortuosity	characteristic structural coefficient	mercury outlet tortuosity	geometric factor	structural goodness	mean	Pore throat combination	Pore throat combinationpecent	Classification of throat	throat pecent
3554.59	8	0.233	0.6831	7.356	76.8454	45.315	41.031	0.0976	2.9675	1.0979	0.1059	0.1481	1.1342	0.1216	0.944	1.8523	0.9339	5.5938	0.4365	0.8817	0.1072	large pore and coarse	5.26316	coarse throat	10.5263
3554.84	7.8	0.143	1.3937	11.1189	72.1886	37.1838	48.4893	0.1184	1.9689	0.5382	0.0675	0.0918	0.9313	0.0593	0.5773	1.2255	1.8599	5.9762	0.3313	1.0738	0.0637	large pore medium throat	10.5263	medium throat	36.8421
3556.37	10.1	0.26	0.6378	3.7724	74.2839	49.2405	33.7131	0.126	2.4844	1.176	0.1988	0.2104	0.976	0.1446	2.146	2.5631	0.4774	6.2953	0.3057	1.0246	0.1481	middle pore coarse throat	5.26316	fine throat	42.1053
3558.07	11.4	0.754	0.4074	3.9136	78.4269	50.1736	35.9768	0.1332	1.8688	1.8409	0.1916	0.3233	1.1614	0.2847	1.9834	2.6189	0.4341	4.197	0.4424	0.8611	0.2452	middle pore medium throat	26.3158	micro throat	10.5263
3559.38	12.1	0.839	0.86	13.3384	67.8878	32.4841	52.1503	0.0746	3.4659	0.8721	0.0562	0.0985	1.3102	0.0852	0.1748	0.7864	4.3669	3.715	0.3642	0.7632	0.065	middle pore fine throat	10.5263
3559.82	10.3	0.179	2.0487	22.2091	62.9192	40.0394	36.3638	0.1183	2.4258	0.3661	0.0338	0.0747	1.1227	0.0486	0.4025	0.8714	2.2132	3.8794	0.2379	0.8907	0.0433	small pore fine throat	26.3158
3591.8	9.2	0.189	1.1581	18.669	71.3032	35.5567	50.1331	0.0868	2.0791	0.6476	0.0402	0.0811	1.0984	0.0618	0.3993	1.1445	2.2802	5.7056	0.4286	0.9104	0.0562	small pore micro throat	5.26316
3593.32	8	0.176	1.9376	25.6669	64.4	33.1754	48.4854	0.1023	2.6308	0.3871	0.0292	0.0652	1.1868	0.047	0.2423	0.7273	3.4782	4.3425	0.284	0.8426	0.0396	micro pore fine throat	5.26316
3595.3	11.9	0.394	0.6893	9.7995	65.3151	34.5989	47.0277	0.0991	2.5036	1.0881	0.0765	0.168	1.1385	0.1228	1.0697	1.8385	0.8211	6.354	0.3081	0.8783	0.1079	micro pore micro throat	5.26316
3596.18	12.6	0.611	0.5442	8.8197	74.2337	36.9888	50.1725	0.0949	2.8051	1.3781	0.085	0.1823	1.3377	0.1749	0.8538	1.8307	0.8756	5.9316	0.4781	0.7476	0.1307
3597.03	12.6	0.396	0.6294	7.4521	67.655	47.1995	39.1202	0.105	2.6847	1.1917	0.1006	0.1926	1.1857	0.1484	1.4714	2.148	0.5732	6.165	0.3246	0.8434	0.1252
3599.38	12.8	1.2	0.389	13.5577	73.3111	39.7704	45.7512	0.0815	2.8131	1.9279	0.0553	0.2182	1.597	0.2511	0.6314	1.6882	0.9917	3.7436	0.5903	0.6262	0.1572
3036.49	12.9	0.435	0.1898	2.1318	93.36	62.16	33.419	0.1231	1.8666	3.9516	0.3518	0.5468	1.3562	0.6597	11.0479	6.8683	0.0667	5.205	0.6561	0.7373	0.4864
2942.93	11.1	0.274	0.2982	2.4227	91.5294	60.9412	33.419	0.13	2.0626	2.5155	0.3096	0.375	1.2689	0.4149	0.7881	5.442	0.1112	6.0194	0.5502	7.0901	0.327
3002.07	11	0.246	0.404	2.7983	87.8682	58.5036	33.4189	0.1286	2.0697	1.8563	0.2842	0.268	1.1725	0.28	4.5022	4.3013	0.1894	6.2017	0.474	0.8528	0.2388
2969.34	11.1	0.87	0.7726	3.4177	87.48	59.9268	31.4966	0.1468	1.6546	0.9707	0.2194	0.1706	0.8294	0.1182	0.4652	1.3196	2.5921	5.5032	0.3613	0.4652	0.1425
2940.99	14.4	0.194	0.4795	3.6161	89.1765	65.3805	26.6842	0.1213	2.0495	1.5643	0.2074	0.2198	1.1354	0.2155	4.4841	4.4925	0.1964	8.0833	0.5078	0.88	0.1898
2957.78	12.4	0.95	0.2372	8.1024	89.1765	51.5294	42.2164	0.0845	2.7339	3.162	0.0926	0.3087	1.7506	0.4675	1.5596	3.0061	0.3663	4.0109	0.8874	0.5712	0.267
2947.15	9.3	1.64	0.5187	8.2726	88.1409	55.1922	37.3819	0.0945	2.4538	1.446	0.0907	0.1605	1.3527	0.1849	0.1823	0.9929	4.0546	3.2296	0.682	0.7393	0.1367
2984.14	12.2	4.4	0.2198	7.9332	85.647	58.4847	31.5186	0.0879	2.594	3.4115	0.0945	0.364	1.7008	0.5102	0.4581	1.5216	1.2836	1.7938	0.8383	0.588	0.3
2991.26	10.7	3.58	0.2425	9.4715	82.3529	56.2353	31.5186	0.0939	2.5067	3.093	0.0792	0.3613	1.6527	0.48	0.4867	1.5174	1.2432	1.827	0.7944	0.6051	0.2904
2986.61	6.1	0.902	0.8294	13.8076	74.1176	50.6118	31.5185	0.0922	2.3095	0.9043	0.0543	0.1178	1.1834	0.0987	0.1175	0.666	7.1914	2.6117	0.4809	0.845	0.0834
2989.02	8	1.9	0.2542	20.8289	88.9856	56.7688	36.2045	0.0793	2.641	2.9503	0.036	0.2678	1.8734	0.4383	0.3791	1.5973	1.408	1.8165	1.1032	0.5338	0.2339
2981.95	8.7	1.64	0.4911	25.2384	84.7482	54.0655	36.2045	0.0761	2.5909	1.5273	0.0297	0.1413	1.6648	0.1936	0.132	0.9358	4.549	1.9828	0.903	0.6007	0.1163
2952.56	6.5	1.3	0.4339	46.5992	86.1176	53.299	38.1091	0.0395	4.209	1.7284	0.0161	0.0812	2.333	0.1593	0.0412	0.6765	10.3945	1.7636	1.1044	0.4286	0.0683
2978.11	6.8	1.25	0.9399	37.1001	76.2734	48.659	36.2045	0.0822	2.27	0.7979	0.0202	0.0883	1.354	0.0888	0.053	0.4966	13.9241	1.908	0.6742	0.7386	0.0656
2986.6	5.8	1.14	1.1018	41.2448	73.7309	47.037	36.2045	0.0881	1.6349	0.6807	0.0182	0.0825	1.2421	0.0745	0.0436	0.4278	18.4808	1.8198	0.6112	0.8051	0.06
2979.78	6.1	0.914	2.8381	39.2717	67.7986	43.2524	36.2046	0.1058	2.4765	0.2643	0.0191	0.0191	1.2043	0.0337	0.0163	0.1995	51.0664	1.9949	0.3475	0.8304	0.0279
2988.36	5.5	0.432	1.2012	20.2372	67.6117	46.1692	31.5185	0.0833	2.0735	0.6244	0.0371	0.0811	1.167	0.0607	0.1042	0.5616	8.2266	3.4104	0.3702	0.8569	0.052
2953.41	3.9	0.688	4.583		41.1764	28.1176	31.5187	0.0876	2.6528	0.1636		0.0368	1.4928	0.0214	0.0095	0.11	70.4763	1.7737		0.6699	0.0143
2976.05	2.5	0.303	16.1029		25.4245	16.2197	36.2044	0.069	3.166	0.0466		0.0136	2.0029	0.0064	0.0019	0.0321	266.995	1.3414		0.4993	0.0032
3036.49	12.9	0.435	0.1898	2.1318	93.36	62.16	33.419	0.1231	1.8666	3.9516	0.3518	0.5468	1.3562	0.6597	11.0479	6.8683	0.0667	5.205	0.6561	0.7373	0.4864
2942.93	11.1	0.274	0.2982	2.4227	91.5294	60.9412	33.419	0.13	2.0626	2.5155	0.3096	0.375	1.2689	0.4149	0.7881	5.442	0.1112	6.0194	0.5502	7.0901	0.327
3002.07	11	0.246	0.404	2.7983	87.8682	58.5036	33.4189	0.1286	2.0697	1.8563	0.2842	0.268	1.1725	0.28	4.5022	4.3013	0.1894	6.2017	0.474	0.8528	0.2388
2969.34	11.1	0.87	0.7726	3.4177	87.48	59.9268	31.4966	0.1468	1.6546	0.9707	0.2194	0.1706	0.8294	0.1182	0.4652	1.3196	2.5921	5.5032	0.3613	0.4652	0.1425
2940.99	14.4	0.194	0.4795	3.6161	89.1765	65.3805	26.6842	0.1213	2.0495	1.5643	0.2074	0.2198	1.1354	0.2155	4.4841	4.4925	0.1964	8.0833	0.5078	0.88	0.1898
	12.1	0.4038	0.42882	2.87732	89.8828	61.3824	31.6875	0.12996	1.9406	2.17168	0.27448	0.31604	1.15248	0.33766	4.2575	4.48474	0.63116	6.20252	0.50988	2.00508	0.2769
2957.78	12.4	0.95	0.2372	8.1024	89.1765	51.5294	42.2164	0.0845	2.7339	3.162	0.0926	0.3087	1.7506	0.4675	1.5596	3.0061	0.3663	4.0109	0.8874	0.5712	0.267
2947.15	9.3	1.64	0.5187	8.2726	88.1409	55.1922	37.3819	0.0945	2.4538	1.446	0.0907	0.1605	1.3527	0.1849	0.1823	0.9929	4.0546	3.2296	0.682	0.7393	0.1367
2984.14	12.2	4.4	0.2198	7.9332	85.647	58.4847	31.5186	0.0879	2.594	3.4115	0.0945	0.364	1.7008	0.5102	0.4581	1.5216	1.2836	1.7938	0.8383	0.588	0.3
2991.26	10.7	3.58	0.2425	9.4715	82.3529	56.2353	31.5186	0.0939	2.5067	3.093	0.0792	0.3613	1.6527	0.48	0.4867	1.5174	1.2432	1.827	0.7944	0.6051	0.2904
	11.15	2.6425	0.30455	8.44492	86.3293	55.3604	35.6589	0.0902	2.5721	2.77813	0.08925	0.298625	1.6142	0.41065	0.671675	1.7595	1.73692	2.71533	0.800525	0.6259	0.248525
2986.61	6.1	0.902	0.8294	13.8076	74.1176	50.6118	31.5185	0.0922	2.3095	0.9043	0.0543	0.1178	1.1834	0.0987	0.1175	0.666	7.1914	2.6117	0.4809	0.845	0.0834
2989.02	8	1.9	0.2542	20.8289	88.9856	56.7688	36.2045	0.0793	2.641	2.9503	0.036	0.2678	1.8734	0.4383	0.3791	1.5973	1.408	1.8165	1.1032	0.5338	0.2339
2981.95	8.7	1.64	0.4911	25.2384	84.7482	54.0655	36.2045	0.0761	2.5909	1.5273	0.0297	0.1413	1.6648	0.1936	0.132	0.9358	4.549	1.9828	0.903	0.6007	0.1163
2952.56	6.5	1.3	0.4339	46.5992	86.1176	53.299	38.1091	0.0395	4.209	1.7284	0.0161	0.0812	2.333	0.1593	0.0412	0.6765	10.3945	1.7636	1.1044	0.4286	0.0683
2978.11	6.8	1.25	0.9399	37.1001	76.2734	48.659	36.2045	0.0822	2.27	0.7979	0.0202	0.0883	1.354	0.0888	0.053	0.4966	13.9241	1.908	0.6742	0.7386	0.0656
2986.6	5.8	1.14	1.1018	41.2448	73.7309	47.037	36.2045	0.0881	1.6349	0.6807	0.0182	0.0825	1.2421	0.0745	0.0436	0.4278	18.4808	1.8198	0.6112	0.8051	0.06
2979.78	6.1	0.914	2.8381	39.2717	67.7986	43.2524	36.2046	0.1058	2.4765	0.2643	0.0191	0.0191	1.2043	0.0337	0.0163	0.1995	51.0664	1.9949	0.3475	0.8304	0.0279
2988.36	5.5	0.432	1.2012	20.2372	67.6117	46.1692	31.5185	0.0833	2.0735	0.6244	0.0371	0.0811	1.167	0.0607	0.1042	0.5616	8.2266	3.4104	0.3702	0.8569	0.052
	6.6875	1.18475	1.0112	30.541	77.423	49.9828	35.2711	0.0808125	2.52566	1.1847	0.0288375	0.109888	1.50275	0.14345	0.110863	0.695138	14.4051	2.16346	0.699325	0.704887	0.088425
2953.41	3.9	0.688	4.583		41.1764	28.1176	31.5187	0.0876	2.6528	0.1636		0.0368	1.4928	0.0214	0.0095	0.11	70.4763	1.7737		0.6699	0.0143
2976.05	2.5	0.303	16.1029		25.4245	16.2197	36.2044	0.069	3.166	0.0466		0.0136	2.0029	0.0064	0.0019	0.0321	266.995	1.3414		0.4993	0.0032
	3.2	0.4955	10.343		33.3004	22.1686	33.8616	0.0783	2.9094	0.1051		0.0252	1.74785	0.0139	0.0057	0.07105	168.736	1.55755		0.5846	0.00875
